# Supplementary material for: Delineation of Tumor Migration Paths by Using a Bayesian Biogeographic Approach
Source: Cancers (Basel). 2019 Nov 27;11(12):1880. doi: 10.3390/cancers11121880 (PMC6966534; doi:10.3390/cancers11121880)
Supplement: Supplementary file 1 [file cancers-11-01880-s001.zip]

Archive with 6 entries (4 files):
- cancers-632025-SI/
- cancers-632025-SI/Chroni_et_al_Supplementary/
- cancers-632025-SI/Chroni_et_al_Supplementary/FigureS1.tif
- cancers-632025-SI/Chroni_et_al_Supplementary/FigureS2.tif
- cancers-632025-SI/Chroni_et_al_Supplementary/Supplementary Table S1.pdf
- cancers-632025-SI/Chroni_et_al_Supplementary/Supplementary Table S2.pdf
